# Supplementary material for: Early dynamics of chronic myeloid leukemia on nilotinib predicts deep molecular response
Source: NPJ Syst Biol Appl. 2022 Oct 13;8:39. doi: 10.1038/s41540-022-00248-3 (PMC9561725; doi:10.1038/s41540-022-00248-3)
Supplement: Supplementary file 2 — Supplementary Data 1 [file 41540_2022_248_MOESM2_ESM.csv]

patient	month	age	platelet count	spleen size	blasts	basophils	IS	WBC
1	0	46	70	4	10	9	65.8838	86030
2	0	32	27.2	0	0	1	60.8886	35950
3	0	70	54.2	0	1	3.3	94.3884	72750
4	0	64	22	0	0	4	78.3794	19540
5	0	24	58.8	20	0	9	83.7151	179930
6	0	62	15.6	0	0	3.3	93.3882	52690
7	0	65	44.8	0	0	0	55.1489	34350
8	0	56	44.4	0	0	4	64.0257	22290
9	0	63	13.3	0	0	5	51.864	16090
10	0	50	25.4	0	0	1.5	40.8452	74410
11	0	62	23.3	0	1	2.8	72.7754	18980
12	0	74	126.7	0	0.5	6	74.407	23440
13	0	36	41.7	0	1.4	9.5	69.3783	94450
14	0	44	98	10	3	8	102.17	235330
15	0	40	65.4	0	0.8	7.5	76.9323	68150
16	0	70	18.8	0	0	4	76.8883	9880
17	0	70	64		1	5	0.0071	12870
18	0	75	25	0	0.6	4.5	17.5382	158860
19	0	31	45.5	0	0.5	5	80.3432	118640
20	0	85	31.1	0	0	0.5	0.0073	18160
21	0	44	41.6	14.5	1	7	118.821	175860
22	0	62
23	0	63	97.9		2	11	68.3167	21230
24	0	41	33.3	0	0.8	6	44.1297	9110
25	0	37	43	9	0	7	71.4545	54750
26	0	78	51.6	0	0.5	2.5	52.245	4870
27	0	48	135.1	0	2.2	0.8	23.526	5680
28	0	77	37.5	0	0	8	52.3718	12310
29	0	86	33.8	0	0	3	67.6688	20310
30	0	37	93.2	0	1	3	59.9443	25580
31	0	42	59.9	0	4	10	96.9635	143330
32	0	40	122	0	0	3	89.7113	44360
33	0	46	17.2	3	0	15	74.4127	22440
34	0	53	44	0	0	9	69.3517	25070
35	0	41	14.6	5	1	4	50.5404	192140
36	0	69	31.5	6.2	0	3	64.4425	16740
37	0	64	96.2	0	0	4.4	13.1824	4790
38	0	43	27.6	0	1	16	45.136	16020
39	0	26	48.8		0	6.4	69.738	47970
40	0	61	103.4	0	0	14	23.1429	5870
41	0	48	55.9	0	0.5	10	0.0582	27750
42	0	41	20.3	0	0	1	67.4609	19670
43	0	50	18	7	1	3	104.2918	144740
44	0	51
45	0	64	34.3	0	0	3.5	65.5	25900
46	0	34	20.5	0	0.5	8.5	83.2909	170020
47	0	45	24.8	0	1	6	58.1552	201260
48	0	29	52.3	8	0	5.5	16.3111	225070
49	0	57	38.2	0	1	4	97.8113	31260
50	0	49	92.2	14	1	15	86.5452	3120
51	0	51	32.1	0	0	3	181.2459	69150
52	0	57	86.6	22	0.5	11.5	57.051	25900
53	0	39	52.2	0	0	9	160.1362	50830
1	3	46					47.034	3700
2	3	32						6220
3	3	70					0.0373	3520
4	3	64					0.1647	5600
5	3	24					1.64	5500
6	3	62					0.0537	7800
7	3	65					1.1871	7400
8	3	56					0.2881	7100
9	3	63					0.033	9500
10	3	50					0.1848	5900
11	3	62					2.1943	5300
12	3	74					0.3841	7600
13	3	36					0.2681	5400
14	3	44					23.4037	6500
15	3	40					1.1402	5200
16	3	70					5.9714	6790
17	3	70					0.0032	9900
18	3	75					0.109	2400
19	3	31					1.8618	5730
20	3	85					0.0054	5500
21	3	44					3.0194	3500
22	3	62
23	3	63					0.316	6000
24	3	41					0.1365	8600
25	3	37					30.4013	2400
26	3	78						3800
27	3	48					0.0032	5700
28	3	77					0.0669	4900
29	3	86					0.9527	6600
30	3	37					0.1403	5300
31	3	42					1.0871	5700
32	3	40					0.0401	7400
33	3	46					0.137	6950
34	3	53					0.486	4700
35	3	41					0.3122	6400
36	3	69					5.1188	4700
37	3	64					0.5845	3180
38	3	43					3.4714	12800
39	3	26					0.5736	5930
40	3	61					0.0032	6000
41	3	48					0.0032	6400
42	3	41					0.3199	3600
43	3	50					4.6852	8600
44	3	51
45	3	64						6600
46	3	34					0.7167	6500
47	3	45					1.6693	5200
48	3	29					0.2413	7220
49	3	57					48.637	2600
50	3	49					75.3554	4600
51	3	51					1.997	11400
52	3	57					0.0581	3600
53	3	39					0.6105	3500
1	6	46					21.9479	5140
2	6	32					0.0712	8230
3	6	70					0.0216	4510
4	6	64					0.0173	7140
5	6	24					0.0907	7500
6	6	62					0.0061	8030
7	6	65					0.0035	9170
8	6	56					0.0089	8950
9	6	63					0.0032	8190
10	6	50					0.0065	5130
11	6	62					0.5484	5220
12	6	74					0.0032	8250
13	6	36					0.0032	5860
14	6	44					8.8722	6290
15	6	40					1.0811	6580
16	6	70					0.1261	6160
17	6	70
18	6	75					0.0075	3800
19	6	31					0.2559	5310
20	6	85					0.0032	6200
21	6	44					0.5391	6040
22	6	62
23	6	63					0.1326	7940
24	6	41					0.0047	10870
25	6	37					4.7253	3010
26	6	78
27	6	48					0.0032	10030
28	6	77					0.0032	5640
29	6	86					0.0678	7310
30	6	37					0.0032	7270
31	6	42					0.0089	4870
32	6	40					0.0032	7400
33	6	46					0.1301	6290
34	6	53					0.1776	5500
35	6	41					0.022	6990
36	6	69					0.9431	4910
37	6	64					0.0032	3740
38	6	43					3.1048	13480
39	6	26					0.1705	5490
40	6	61					0.0032	5280
41	6	48					0.0032	6660
42	6	41					0.4341	4650
43	6	50
44	6	51
45	6	64
46	6	34					0.0195	8010
47	6	45					0.0092	5700
48	6	29					0.0032	9030
49	6	57
50	6	49					34.3267	3770
51	6	51					2.9149	9730
52	6	57					0.0032	4100
53	6	39					0.0726	5120
1	9	46					4.2845	5200
2	9	32					0.2963	6730
3	9	70					0.0105	5420
4	9	64					0.0141	7200
5	9	24					0.0227	6400
6	9	62					0.0032	8800
7	9	65					0.0042	9600
8	9	56					0.0067	7200
9	9	63					0.0045	8400
10	9	50					0.0054	8900
11	9	62					0.3599	5700
12	9	74					0.0032	7500
13	9	36					0.0032	6500
14	9	44					2.8878	7900
15	9	40					0.3708	6300
16	9	70					0.1003	6550
17	9	70
18	9	75					0.0063	3400
19	9	31					0.1847	5350
20	9	85					0.0032	5800
21	9	44					0.2878	5600
22	9	62
23	9	63					0.0538	7200
24	9	41						10700
25	9	37					1.5101	4100
26	9	78
27	9	48					0.0032	5100
28	9	77					0.0032	6000
29	9	86					0.0142	8800
30	9	37					0.0032	6700
31	9	42					0.0034	5200
32	9	40					0.0032	9600
33	9	46					0.0454	7930
34	9	53					0.231	6700
35	9	41					0.0048	5800
36	9	69						7500
37	9	64					0.0032	4100
38	9	43					2.3307	10200
39	9	26					0.1945	5350
40	9	61						6100
41	9	48					0.0032	6200
42	9	41					0.4423	4200
43	9	50
44	9	51
45	9	64
46	9	34					0.0132	9200
47	9	45					0.0054	6600
48	9	29					0.0032	11270
49	9	57
50	9	49					60.8276	4400
51	9	51					1.4909	12200
52	9	57					0.0032	6100
53	9	39					0.0725	5600
1	12	46					2.2335	5970
2	12	32					1.0842	6700
3	12	70					0.0055	5520
4	12	64					0.0062	7100
5	12	24					0.0102	6810
6	12	62					0.0032	7080
7	12	65					0.0071	8780
8	12	56					0.0038	7870
9	12	63					0.0032	9660
10	12	50					0.0039	7720
11	12	62					0.1885	6620
12	12	74
13	12	36					0.0032	6520
14	12	44					1.1237	6500
15	12	40					0.5087	6450
16	12	70					0.0457	6530
17	12	70
18	12	75					0.0109	3340
19	12	31					0.1486	6070
20	12	85					0.0032	6480
21	12	44					0.425	5930
22	12	62
23	12	63					0.0875	9710
24	12	41					0.0032	9440
25	12	37					0.8519	3680
26	12	78
27	12	48					0.0032	6230
28	12	77					0.0032	6430
29	12	86					0.0085	10520
30	12	37					0.0032	5270
31	12	42					0.0036	5720
32	12	40					0.0032	8850
33	12	46
34	12	53					0.1713	5630
35	12	41					0.0052	7280
36	12	69					1.0232	5320
37	12	64					0.0032	3090
38	12	43					3.0134	11590
39	12	26					0.1073	4090
40	12	61					0.0032	5860
41	12	48					0.0032	8030
42	12	41
43	12	50
44	12	51
45	12	64
46	12	34					0.0129	10260
47	12	45					0.0063	6130
48	12	29					0.0035	8690
49	12	57
50	12	49					29.7182	3580
51	12	51					1.8271	12330
52	12	57					0.0032	3380
53	12	39					0.0413	5330
1	15	46					1.3517	5900
2	15	32
3	15	70					0.0143	5780
4	15	64					0.0045	7400
5	15	24					0.0092	6800
6	15	62						8000
7	15	65					0.0032	9500
8	15	56						7500
9	15	63					0.0032	8200
10	15	50					0.0044	8400
11	15	62					0.2087	6100
12	15	74
13	15	36					0.0032	5800
14	15	44					0.8687	7400
15	15	40					0.5353	5700
16	15	70					0.0942	6440
17	15	70
18	15	75					0.0065	3200
19	15	31					0.1133	6200
20	15	85
21	15	44					0.2516	8900
22	15	62
23	15	63					0.0901	11200
24	15	41					0.0032	10600
25	15	37					0.3408	3700
26	15	78
27	15	48					0.0032	6700
28	15	77					0.0032	6500
29	15	86					0.0053	8300
30	15	37					0.0032	9000
31	15	42					0.0032	5700
32	15	40					0.0032	8400
33	15	46
34	15	53					0.1331	5600
35	15	41					0.0034	7000
36	15	69					0.593	6400
37	15	64					0.0032	3480
38	15	43					2.1415	12500
39	15	26					0.1206	5130
40	15	61					0.0032	5400
41	15	48					0.0032	7000
42	15	41
43	15	50
44	15	51
45	15	64
46	15	34					0.0074	8400
47	15	45					0.0033	6900
48	15	29					0.0032	9260
49	15	57
50	15	49
51	15	51					1.6287	11400
52	15	57					0.0032	4700
53	15	39					0.0265	6600
1	18	46					0.0917	6000
2	18	32
3	18	70					0.0063	6080
4	18	64					0.0046	7000
5	18	24					0.0095	8100
6	18	62					0.0032	7600
7	18	65					0.0032	8900
8	18	56					0.005	8900
9	18	63					0.0032	9900
10	18	50					0.0033	7200
11	18	62					0.1308	6100
12	18	74
13	18	36					0.0032	5700
14	18	44					3.5273	7000
15	18	40						7000
16	18	70					0.1109	5930
17	18	70
18	18	75					0.0049	3400
19	18	31					0.1143	6330
20	18	85
21	18	44					0.1237	7600
22	18	62
23	18	63					0.0618	7700
24	18	41					0.0032	8400
25	18	37					0.3441	5000
26	18	78
27	18	48					0.0032	8200
28	18	77					0.0032	6300
29	18	86					0.0041	9000
30	18	37					0.0032	6300
31	18	42					0.0032	5200
32	18	40					0.0032	7200
33	18	46
34	18	53					0.0708	5400
35	18	41					0.0075	5700
36	18	69						6800
37	18	64					0.0032	3780
38	18	43					2.3701	9300
39	18	26					0.1321	4920
40	18	61					0.0032	5400
41	18	48					0.0032	7200
42	18	41
43	18	50
44	18	51
45	18	64
46	18	34					0.006	9600
47	18	45					0.0035	5900
48	18	29					0.0032	11810
49	18	57
50	18	49
51	18	51					1.2739	10500
52	18	57					0.0032	7100
53	18	39					0.0177	9300
1	21	46					0.0302	5500
2	21	32
3	21	70					0.0032	6320
4	21	64					0.0058	7800
5	21	24					0.0104	6200
6	21	62					0.0032	8200
7	21	65					0.0057	9400
8	21	56					0.0071	6400
9	21	63					0.0032	8900
10	21	50					0.0032	6800
11	21	62					0.1034	6000
12	21	74
13	21	36					0.0032	5500
14	21	44
15	21	40						10600
16	21	70					0.073	5660
17	21	70
18	21	75					0.0032	3100
19	21	31					0.0678	7430
20	21	85
21	21	44					0.0869	7000
22	21	62
23	21	63					0.0348	8000
24	21	41					0.0032	8600
25	21	37					0.1879	4000
26	21	78
27	21	48					0.0032	7300
28	21	77					0.0032	6600
29	21	86					0.0043	8300
30	21	37					0.0032	6200
31	21	42					0.0032	4900
32	21	40					0.0032	8000
33	21	46
34	21	53					0.0829	6000
35	21	41					0.0891	7000
36	21	69					0.664	5600
37	21	64					0.0032	5790
38	21	43					2.3611	12100
39	21	26					0.0503	4820
40	21	61					0.0032	5400
41	21	48					0.0032	7100
42	21	41
43	21	50
44	21	51
45	21	64
46	21	34					0.0039	8800
47	21	45					0.0032	7000
48	21	29					0.0032	9540
49	21	57
50	21	49
51	21	51					1.5702	11200
52	21	57					0.0032	3300
53	21	39					0.0203	5400
1	24	46					0.0108	7360
2	24	32
3	24	70					0.0041	7280
4	24	64					0.0032	7460
5	24	24					0.0085	9200
6	24	62					0.0032	7890
7	24	65					0.0032	9100
8	24	56					0.0071	7380
9	24	63					0.0032	8300
10	24	50					0.0032	8810
11	24	62					0.1102	6120
12	24	74
13	24	36					0.0032	4780
14	24	44
15	24	40					0.3466	5990
16	24	70					0.0972	5150
17	24	70
18	24	75					0.0032	3230
19	24	31					0.078	7300
20	24	85
21	24	44					0.0945	4940
22	24	62
23	24	63					0.0358	7400
24	24	41					0.0032	10660
25	24	37					0.1257	3830
26	24	78
27	24	48					0.0032	6130
28	24	77					0.0032	6900
29	24	86					0.0125	8500
30	24	37					0.0032	6000
31	24	42					0.0035	5310
32	24	40					0.0032	8180
33	24	46
34	24	53					0.0623	5260
35	24	41					0.0032	8460
36	24	69					0.393	6740
37	24	64					0.0032	3730
38	24	43					1.3808	11750
39	24	26					0.0653	4720
40	24	61					0.0032	5370
41	24	48					0.0032	8070
42	24	41
43	24	50
44	24	51
45	24	64
46	24	34					0.0155	7160
47	24	45					0.0032	5810
48	24	29					0.0032	8170
49	24	57
50	24	49
51	24	51
52	24	57					0.0032	4380
53	24	39					0.0116	5860
